# Supplementary material for: Study of the Crystal Structure and Hydrogen Bonding during Cold Crystallization of Poly(trimethylene 2,5-furandicarboxylate)
Source: Macromolecules. 2024 Feb 26;57(5):2218–29. doi: 10.1021/acs.macromol.3c02471 (PMC10938886; doi:10.1021/acs.macromol.3c02471)
Supplement: Supplementary file 2 — ma3c02471_si_002.cif [file ma3c02471_si_002.cif]

#======================================================================
# CRYSTAL DATA
#----------------------------------------------------------------------
data_VESTA_phase_1

_chemical_name_common                  'XCrySDen XSF file'
_cell_length_a                         6.120000
_cell_length_b                         4.610000
_cell_length_c                         11.070000
_cell_angle_alpha                      119.000000
_cell_angle_beta                       117.000000
_cell_angle_gamma                      86.500000
_cell_volume                           238.265384
_space_group_name_H-M_alt              'P 1'
_space_group_IT_number                 1

loop_
_space_group_symop_operation_xyz
   'x, y, z'

loop_
   _atom_site_label
   _atom_site_occupancy
   _atom_site_fract_x
   _atom_site_fract_y
   _atom_site_fract_z
   _atom_site_adp_type
   _atom_site_U_iso_or_equiv
   _atom_site_type_symbol
   O1         1.0     0.626564     0.591489     0.218789    Uiso  ? O
   C1         1.0     0.450518     0.522516     0.071228    Uiso  ? C
   C2         1.0     0.220142     0.357179     0.026742    Uiso  ? C
   C3         1.0     0.256494     0.322533     0.155698    Uiso  ? C
   H1         1.0     0.118356     0.202538     0.165320    Uiso  ? H
   C4         1.0     0.507982     0.468339     0.268963    Uiso  ? C
   C5         1.0     0.670655     0.503147     0.424807    Uiso  ? C
   O2         1.0     0.897651     0.627303     0.504307    Uiso  ? O
   O3         1.0     0.539633     0.384584     0.469176    Uiso  ? O
   C6         1.0     0.699240     0.382167     0.614421    Uiso  ? C
   C7         1.0     0.534078     0.293445     0.666354    Uiso  ? C
   C8         1.0     0.430455     0.594180     0.749617    Uiso  ? C
   O4         1.0     0.350789     0.530345     0.841983    Uiso  ? O
   C9         1.0     0.539044     0.626374     0.990869    Uiso  ? C
   H2         1.0     0.826946     0.636271     0.707179    Uiso  ? H
   H3         1.0     0.819755     0.193132     0.590109    Uiso  ? H
   H4         1.0     0.654551     0.214500     0.752577    Uiso  ? H
   H5         1.0     0.378261     0.071421     0.563799    Uiso  ? H
   H6         1.0     0.259789     0.629737     0.664564    Uiso  ? H
   H7         1.0     0.577903     0.831806     0.831987    Uiso  ? H
   O5         1.0     0.754809     0.774815     1.050618    Uiso  ? O
   H8         1.0     0.047052     0.274477    -0.086491    Uiso  ? H
